# Supplementary material for: Ciliated muconodular papillary tumors of the lung with KRAS/BRAF/AKT1 mutation
Source: Diagn Pathol. 2017 Aug 22;12:62. doi: 10.1186/s13000-017-0651-2 (PMC5568349; doi:10.1186/s13000-017-0651-2)
Supplement: Additional file 1: — Antibodies used for immunohistochemistry. (XLSX 10 kb) [file 13000_2017_651_MOESM1_ESM.xlsx]

## Sheet: Sheet1
Additional File 1
Antibodies used for immunohistochemistry
Antigen	Clone	Source	Treatment	Dilution
TTF-1	SPT24	Leica Novocastra, Newcastle, UK	HIER, EDTA	01:50:00
CK7	OV-TL12/30	Dako, Tokyo, Japan	HIER, EDTA	01:50:00
CK20	Ks20.8	Dako, Tokyo, Japan	HIER, EDTA	01:50:00
p53	DO-7	Leica Novocastra, Newcastle, UK	HIER, EDTA	01:50:00
Ki-67	MIB-1	Dako, Tokyo, Japan	HIER, EDTA	01:50:00
MUC5A	CLH2	Leica Novocastra, Newcastle, UK	HIER, EDTA	01:50:00
MUC5B	Polyclonal	Santa Cruz Biotechnology, Dallas, US	HIER, EDTA	1:100
HNF4-ɑ	H1415	Perseus proteomics, Tokyo, Japan	HIER, EDTA	1:400
CDX2	EPR2764Y	Roche Diagnostics, Basel, Swiss	HIER, EDTA	1:1
PD-L1	SP142	Spring Biocience, Preasanton, US	HIER, EDTA	1:100
ALK	D5F3	Roche Diagnostics, Basel, Swiss	HIER, EDTA	1:1
BRAF V600E	VE1	Roche Diagnostics, Basel, Swiss	HIER, EDTA	1:1
